# Supplementary material for: Selective, Temporary Postoperative Inhibition of Lymphangiogenesis by Integrin α5β1 Blockade Improves Allograft Survival in a Murine Model of High-Risk Corneal Transplantation
Source: J Clin Med. 2024 Jul 28;13(15):4418. doi: 10.3390/jcm13154418 (PMC11313630; doi:10.3390/jcm13154418)
Supplement: Supplementary file 1 [file jcm-13-04418-s001.zip]

Archive with 4 entries (4 files):
- Suppl Figure 1.tiff
- Suppl Figure 2.tiff
- Suppl Figure 3.tiff
- Suppl Figures_legends.pdf
